# Supplementary material for: Non-destructive prediction of shoot-level leaf area and biomass in Indocalamus bamboo via scaling laws
Source: Front Plant Sci. 2025 Sep 17;16:1650196. doi: 10.3389/fpls.2025.1650196 (PMC12484126; doi:10.3389/fpls.2025.1650196)
Supplement: Supplementary file 1 [file Table1.xlsx]

## Sheet: Table S1
Table S1. Leaf length and width measures of all leaves on the 242 shoots of the two bamboo species
Species	Shoot	Length	Width
1	1	32.5	5.5
1	1	29.7	5.3
1	1	28.4	4.6
1	1	22.2	4.3
1	1	32.2	5.7
1	1	33.5	5.5
1	1	17.1	2.6
1	1	28.4	4.4
1	1	28.8	5.2
1	1	31.9	6.4
1	1	27.5	4.9
1	1	28.4	4.1
1	1	20.3	2.6
1	1	23.9	3.7
1	1	22.4	2.9
1	1	30.1	6.8
1	1	29.6	4.1
1	1	24.4	3.7
1	1	29.6	5.4
1	1	28.5	3.9
1	1	23.7	2.6
1	1	28.2	3.6
1	1	30.5	3.1
1	1	28.6	3.9
1	1	31.9	5.8
1	1	29.1	4.6
1	1	21.5	2.4
1	1	13.1	1.7
1	1	31.2	4.6
1	1	26.8	5.3
1	1	27.4	3.5
1	1	30.2	4.3
1	1	33.3	6.3
1	1	35.4	6.7
1	1	30.5	5.3
1	1	26.1	3.3
1	1	30.8	4.5
1	1	23.9	5.9
1	1	23.9	3.3
1	1	20.6	4.7
1	1	35.9	6.6
1	1	28.8	3.9
1	1	24.1	5.2
1	1	19.9	2.6
1	1	22.6	3.5
1	1	13.5	2.1
1	1	12.7	1.9
1	2	31.5	4.6
1	2	27.5	3.6
1	2	29.2	3.9
1	2	37.6	8.5
1	2	35.4	4.9
1	2	35.2	6.6
1	3	27.2	3.6
1	3	33.9	4.6
1	3	27.8	4.2
1	3	35.9	8.6
1	3	35.3	7.2
1	3	32.5	4.7
1	3	33.6	5.1
1	3	27.1	4.3
1	3	30.1	4.7
1	3	22.1	3.1
1	3	18.4	3.6
1	3	32.1	5.2
1	3	32.5	5.1
1	3	24.9	4.3
1	3	31	4.2
1	3	30.5	5.9
1	3	29.8	4.6
1	3	27.1	4.9
1	3	21.1	2.8
1	3	32.2	4.6
1	3	23.5	3.1
1	3	27.1	3.9
1	3	30.8	4.5
1	3	23.2	4.1
1	3	28.1	4.4
1	3	24.5	4.7
1	3	33.6	4.6
1	3	23.7	3.2
1	3	21.5	4.2
1	3	20.8	2.7
1	4	25.1	3.6
1	4	26.3	3.4
1	4	26.8	4.1
1	4	24.8	3.6
1	4	32.2	4.7
1	4	20.2	4.6
1	4	27.6	4.2
1	4	27.2	4.4
1	4	38.4	7.7
1	4	37.4	8.6
1	4	28.6	4.1
1	4	26.7	6.9
1	4	26.8	4.4
1	4	32.2	4.7
1	4	21.6	3.7
1	4	30.9	4.8
1	4	19.5	3.4
1	5	33.6	4.4
1	5	37.5	7.2
1	5	34.2	6.7
1	5	36.7	6.1
1	5	32.8	6.5
1	5	33.8	4.6
1	5	22.2	5.1
1	5	30.3	3.6
1	5	35.4	5.1
1	5	32.7	4.5
1	5	22.2	2.9
1	5	29.4	5.1
1	5	27.1	4.1
1	5	35.4	6.4
1	5	30.4	4.1
1	5	24.2	3.4
1	5	36.1	6.8
1	5	21.9	4.3
1	5	34.5	6.3
1	5	34.1	4.4
1	5	30.6	4.3
1	5	20.4	4.4
1	5	32.2	4.6
1	5	31.4	5.5
1	5	35.6	7.3
1	6	39.4	7.4
1	6	34.4	4.4
1	6	31.8	5.2
1	6	31.8	8.2
1	6	35.1	4.7
1	6	30.5	10
1	6	32.7	4.6
1	6	32.7	5.1
1	6	38.1	8.6
1	6	37.4	6.4
1	6	31	5
1	6	32.9	5.2
1	6	37	5.4
1	6	26.2	4.4
1	6	29.3	4.4
1	6	28.1	4.8
1	6	25.5	4.5
1	6	23.2	3.2
1	6	22.7	3
1	6	26.6	3.6
1	7	32.9	5.8
1	7	33.1	2.7
1	7	29.7	5.6
1	7	31	4.1
1	7	26.1	2.6
1	7	22.7	5.1
1	7	35.6	6.1
1	7	34.6	5.5
1	7	25.7	4.9
1	7	31.9	5.3
1	7	29.3	4.1
1	7	29.1	4.8
1	7	23.2	4.2
1	7	27.4	3.7
1	7	32.1	4.5
1	7	21.7	3.3
1	7	30.5	4.3
1	7	30.6	4.7
1	7	28.9	3.8
1	7	37	5
1	7	28.2	4.9
1	7	16.1	3.9
1	7	25	3.8
1	7	27	4.2
1	7	23.3	2.6
1	7	22.6	3.8
1	7	18.7	3.3
1	7	21.4	3.3
1	7	24.5	3.5
1	7	17.3	2.7
1	7	32.3	6.6
1	7	35.4	5
1	7	28.1	3.6
1	7	34.5	6.7
1	7	32.6	5.7
1	7	34.4	6
1	7	34	6
1	7	26	5.1
1	7	43.5	10.1
1	7	37.7	7.2
1	7	32	9.2
1	7	30.9	4.3
1	7	33.1	5.1
1	7	30	4.2
1	7	32.6	4.9
1	7	33.2	5.2
1	7	31.3	4.2
1	7	27.4	3.7
1	7	26.7	4.1
1	7	20.8	3.4
1	7	20.9	4.5
1	7	23.4	4.1
1	7	19.2	2.9
1	7	20.4	4.1
1	8	38.2	9.6
1	8	20.6	4.4
1	8	23.5	3.1
1	8	34.8	5.5
1	8	31.3	4.3
1	8	21	4.7
1	8	31.1	5
1	8	30.2	3.8
1	8	33.9	5.4
1	8	28.1	4
1	8	22.3	3.4
1	8	32.8	4.2
1	8	30.8	5.1
1	8	27.4	3.8
1	8	36.7	5.2
1	8	22.4	3.1
1	8	26.9	3.5
1	8	34.5	4.4
1	8	21.9	3.1
1	8	19.5	2.7
1	8	21.5	2.7
1	8	22.7	3.1
1	9	34.5	5.8
1	9	27.7	5.3
1	9	25.8	4.3
1	9	22.7	4.2
1	9	31.5	6.5
1	9	28.7	4.5
1	9	23.9	4
1	9	26.6	3.8
1	9	22.7	4.9
1	9	17.4	3.3
1	9	31.2	5.6
1	9	28.8	5.6
1	9	33.3	4.6
1	9	25.3	3.7
1	9	20.3	3.3
1	9	23	2.7
1	9	21.4	2.8
1	9	34.6	6.6
1	9	25.7	4.4
1	9	23.1	5.5
1	9	33.2	5.3
1	9	20.8	3.7
1	9	34.3	4.9
1	9	32.6	5.1
1	9	28.7	4
1	9	18.1	3.1
1	10	32.5	6.1
1	10	33	4.6
1	10	34.4	4.2
1	10	27.1	3.8
1	10	33	5.3
1	10	31.5	4.6
1	10	34.6	4.8
1	10	33.5	4.3
1	10	30	5.3
1	10	32.6	4.9
1	10	27.8	4.6
1	10	19.9	2
1	10	26.8	3.8
1	10	26.4	3.1
1	10	32.9	5.4
1	10	23.1	3.3
1	10	27.4	3.4
1	10	32.1	3.8
1	10	20.7	3.9
1	10	25.1	4.8
1	10	29.8	4.4
1	10	29.8	5.8
1	10	21.2	3.1
1	10	22.8	3.3
1	10	25.7	3.4
1	10	27.9	3.9
1	10	22.7	3.3
1	10	22.6	2.8
1	11	28.8	4.4
1	11	24.4	4.3
1	11	25.6	4.3
1	11	24.9	4.7
1	11	24.4	3.7
1	11	23.8	3.8
1	11	24.9	4.7
1	11	26.1	3.9
1	11	25.8	4.7
1	11	27.3	4.4
1	11	20.7	3.3
1	11	23	3.4
1	11	26.2	3.7
1	11	22.8	2.9
1	11	21.9	3.1
1	11	22.6	3.1
1	11	31.7	4.7
1	11	27.3	5.1
1	11	21.8	3.1
1	11	23.3	3.2
1	11	26.1	3.4
1	11	25.4	4.7
1	11	22.6	3
1	11	20.4	3.9
1	11	21.2	3
1	11	24.8	3
1	11	11.8	2.8
1	11	29.2	4.2
1	11	30.6	4.8
1	11	21.6	2.8
1	11	23.9	3.5
1	11	14.8	2.5
1	11	25.6	3.8
1	12	30.8	4.8
1	12	30.1	4.4
1	12	32.5	5
1	12	32.9	4
1	12	31.1	3.7
1	12	35.8	4.4
1	12	32	5.7
1	12	30.6	4.4
1	12	32	4.8
1	12	34.4	5.6
1	12	32.4	5.8
1	12	30.4	4.7
1	12	29.6	3.4
1	12	35.7	5.3
1	12	30.5	6
1	12	19.3	2.7
1	12	33.5	5.2
1	12	33.7	4.8
1	12	56.6	6
1	12	28.2	3.5
1	12	29.5	4.8
1	12	28.1	4.9
1	12	20.3	4.3
1	12	31.4	4.9
1	12	29.7	4
1	12	31.3	4.2
1	12	31.4	5
1	12	25	3.4
1	12	31	4.7
1	12	24.4	4.9
1	12	25.5	4.2
1	12	24.8	3.6
1	12	18.9	3.7
1	12	29.1	5
1	12	18.2	2.4
1	12	31.4	4.7
1	12	29.9	3.6
1	12	21.6	1.8
1	12	23.6	3.7
1	12	26.2	3.7
1	12	22.7	3
1	12	21.5	2.9
1	12	20.5	3
1	12	18.8	2
1	13	30.5	7.3
1	13	20.1	3.1
1	13	20	4.2
1	13	39.9	8.9
1	13	33.7	5.3
1	13	40.6	8.1
1	13	39.5	6.9
1	13	35	5.5
1	13	39.4	5.6
1	13	32.6	4.4
1	13	23.1	4.6
1	13	18.7	3.4
1	13	37.8	5.2
1	13	33.4	4.6
1	13	25.9	3.4
1	13	29.9	5.6
1	13	23.6	3.2
1	13	29.1	4.7
1	13	19.4	2.4
1	13	27.5	4.6
1	14	25	3.5
1	14	21.4	3
1	14	21.6	5.3
1	14	28.1	9.4
1	14	21.6	3.7
1	14	26.8	4
1	14	26.6	4.2
1	14	22.2	3.2
1	14	26.2	4.6
1	14	27.7	4.5
1	14	20.5	2.7
1	14	27	3
1	14	27.8	4.8
1	14	23.8	4.8
1	14	21	4.2
1	14	20.4	3.2
1	14	29.4	3.9
1	14	21.2	3.8
1	14	16.7	1.7
1	14	19.3	2.3
1	14	17.5	2.5
1	14	16.6	2.5
1	14	19.5	2.6
1	14	10.4	2.1
1	14	21	2.5
1	14	20.3	3.4
1	14	16.9	2.2
1	14	23	3.1
1	15	31.2	4.4
1	15	36.1	3.8
1	15	37.2	4.9
1	15	31.1	4.5
1	15	36.5	9.4
1	15	35.5	5.5
1	15	20.5	3.7
1	15	26.7	4.2
1	15	32.6	4.8
1	15	28.8	4.1
1	15	26.8	5.1
1	15	34.2	5.9
1	15	30.5	5.3
1	15	31.6	4.1
1	15	35.1	4.6
1	15	26	2.9
1	15	33.1	4.2
1	15	29.2	4.2
1	15	34.1	6.1
1	15	39.6	4.7
1	15	27.4	5.3
1	15	33.3	5.4
1	15	33.9	5
1	15	33.1	5
1	15	28.9	4
1	15	31.4	5.2
1	15	26.6	3.6
1	15	31.5	4.4
1	15	24.5	3.1
1	15	24.7	3.1
1	15	20.5	2.8
1	15	19.6	3
1	15	25.7	3.4
1	16	35.5	4.6
1	16	36.6	5.1
1	16	31.2	4.5
1	16	31.9	5.5
1	16	37	7.2
1	16	26.7	4.2
1	16	18	1.1
1	16	33.1	5.1
1	16	31.9	4.6
1	16	40	8.8
1	16	35.6	5.7
1	16	26.4	3.4
1	16	31.4	5.6
1	16	29.5	4.9
1	16	19.1	3.4
1	16	29.1	4.7
1	16	22.1	3.1
1	17	25.2	3.3
1	17	29.3	3.9
1	17	31.6	5.9
1	17	26	4.2
1	17	17.5	1.9
1	17	27	3.5
1	17	33.2	5.2
1	17	33.4	5.7
1	17	27.9	2.2
1	17	21.3	2.2
1	17	31.4	4.4
1	17	24.2	4.7
1	17	23.2	2.7
1	18	28	5.3
1	18	29.7	4.6
1	18	27.4	4.1
1	18	20.1	2.9
1	18	15.7	2.4
1	18	28.9	4.8
1	18	18.1	3.9
1	18	24	4.9
1	18	23.7	3.8
1	18	14.9	3.4
1	18	29.1	5.3
1	18	26.7	4.8
1	18	19.2	4.2
1	18	29.8	3.7
1	18	31.1	5.1
1	18	25	3.5
1	18	30.2	5.4
1	18	29.4	6.1
1	18	27.7	5.5
1	18	28.2	4.6
1	18	21.4	2.5
1	18	23.9	4.8
1	18	27.1	3.9
1	18	28	3.8
1	18	30.9	5.6
1	18	23.8	3.2
1	18	23.6	4.4
1	18	17.5	3.2
1	19	35.6	5.5
1	19	38.1	5.8
1	19	31.1	6.1
1	19	42	6.7
1	19	25.4	5.2
1	19	41.5	5.5
1	19	26.6	3.9
1	19	38.9	7.7
1	19	29.9	3.9
1	19	20.9	4.9
1	19	31.8	4.8
1	19	37.2	5.6
1	19	30.2	5.6
1	19	30.2	5.6
1	19	21.2	4.2
1	19	35	4.7
1	20	31.3	4.3
1	20	21.5	2.8
1	20	25.6	4.3
1	20	31.4	4.3
1	20	33	4.3
1	20	26.2	3.6
1	20	29.7	4.9
1	20	28.9	4.7
1	20	28.2	3.7
1	20	31.7	4.8
1	20	29.4	4
1	20	19.4	3.9
1	20	40.1	8.8
1	20	29.1	3.4
1	20	25.3	4.4
1	20	25.2	3.4
1	20	34.9	5.6
1	20	26.8	3.4
1	20	27.2	3.7
1	20	24.2	3.4
1	20	25.6	3.7
1	20	25.8	3.7
1	20	29.8	4.5
1	20	23.2	3
1	20	23	3.1
1	20	23.1	3.2
1	21	31.3	4
1	21	38.1	7
1	21	40.4	6.2
1	21	30.7	6.3
1	21	28.2	3.8
1	21	19.9	3.6
1	21	19.4	3.7
1	21	24.5	4.5
1	21	25.1	4.2
1	21	27.1	5
1	21	34.4	6.9
1	21	34.2	4.4
1	21	13	3.3
1	21	20.9	3.8
1	21	25.3	3.4
1	21	18.2	3.2
1	21	21.9	3.1
1	21	12.5	2.5
1	22	31.1	5.5
1	22	32.4	5.7
1	22	34.1	5.2
1	22	29.5	5.4
1	22	29.6	5
1	22	32.3	4.7
1	22	28	5.9
1	22	22.9	3.4
1	22	28.2	4.8
1	22	24.6	3.4
1	22	30.5	5.8
1	22	24.1	4.5
1	22	20.9	3.6
1	22	31.1	5.6
1	22	30	3.8
1	22	29.6	4
1	22	18.1	2.5
1	22	22.4	3.5
1	22	34.4	6.1
1	22	28.2	25.7
1	22	19.6	4.5
1	22	19.8	3.7
1	22	32.2	5.2
1	23	27.7	3.5
1	23	24.4	3.4
1	23	30.7	5.2
1	23	32	5.6
1	23	20.2	4.6
1	23	23.4	4.8
1	23	36.3	6.5
1	23	31.9	5
1	23	35.5	8.2
1	23	33.2	5.7
1	23	25.3	3.8
1	23	34.1	4.6
1	23	32.9	4.4
1	23	23.8	3
1	23	34.5	5.5
1	23	26.5	3.6
1	23	36	7.6
1	23	26.6	5
1	23	33.2	6.3
1	23	25	2.7
1	23	31.1	4.3
1	23	26.6	5.5
1	23	27.6	3.4
1	23	25.7	3.8
1	23	29.1	4.4
1	23	32.5	5.8
1	23	28.7	3.6
1	23	29.6	4.3
1	23	16.6	3.8
1	23	14.4	2.7
1	23	20.7	3.6
1	23	22.6	2.8
1	23	29.2	4.5
1	23	23	3
1	23	31.4	4.1
1	23	19.7	4.4
1	23	28	4
1	24	33.6	4.4
1	24	28.7	4.7
1	24	36.1	5.8
1	24	33	4.7
1	24	30.2	4.3
1	24	35.9	5
1	24	40.3	8.9
1	24	35.6	4.9
1	24	35	6
1	24	26.6	3.8
1	24	27.7	3.9
1	24	24.1	3.6
1	24	33.7	5.2
1	25	30.2	7.4
1	25	42	5.7
1	25	41.3	5.8
1	25	41.2	9.3
1	25	30.9	5.7
1	25	21.8	4.5
1	25	18	3.6
1	25	29.6	5.4
1	26	44.7	6.3
1	26	40.6	9.2
1	26	37	5.9
1	26	27.7	5.3
1	26	46.2	7.6
1	26	32.9	4
1	26	34	5.4
1	26	33.2	4.5
1	26	26.5	5
1	26	31.6	5
1	26	43	8.7
1	26	20.4	4
1	26	15.6	3.6
1	26	28.8	4.8
1	26	29.5	5
1	26	19.4	4.3
1	27	32.4	7
1	27	37	5.6
1	27	30.4	4.9
1	27	32.2	6.1
1	27	26.8	3.5
1	27	34.8	4.7
1	27	30.3	4.6
1	27	28.9	4.7
1	27	31.6	5.7
1	27	26.5	4.6
1	27	31.8	6.8
1	27	28	5
1	27	24	5.8
1	27	33.8	4.1
1	27	27.9	5.2
1	27	30.6	4.6
1	27	30	5.1
1	27	25.1	4.4
1	27	16.3	3.3
1	27	29.6	4.3
1	27	29.1	3.6
1	27	27.8	4
1	27	26.6	3.8
1	27	25.6	3.9
1	27	26.2	4.1
1	27	38.4	6.5
1	27	20.9	3
1	27	37.6	5
1	27	23.3	6.6
1	27	20.1	4.1
1	27	26.8	3.8
1	27	33.4	5.4
1	27	21.4	4
1	27	35.2	5.6
1	27	25.6	4.5
1	27	25.2	3.8
1	27	25.2	4.4
1	27	27.8	3.7
1	27	33.3	5.2
1	27	31.5	6.6
1	27	26.3	3.5
1	27	23.7	4.1
1	27	25.9	4.3
1	27	34.4	4.3
1	27	28.9	5.9
1	27	24.1	6
1	27	31.5	5.4
1	27	29.9	3.7
1	27	35.5	4.5
1	27	36.2	5
1	27	21.8	2.9
1	27	27.2	4.8
1	27	17.9	3.5
1	27	33.1	6
1	27	11.4	2.6
1	28	36.4	5.4
1	28	36.5	6.7
1	28	22.5	3.1
1	28	34.4	5.6
1	28	31.7	4.1
1	28	35.6	4.6
1	28	22.6	3.1
1	28	15.5	3.9
1	28	15.1	3.3
1	28	20.6	3.4
1	28	21.6	4.6
1	28	20	2.7
1	29	27.1	3.7
1	29	26.5	4.8
1	29	32.6	5.5
1	29	30.2	5.4
1	29	28.1	4.4
1	29	30.6	4.8
1	29	24.8	5.1
1	29	28	3.8
1	29	29.8	5.7
1	29	30.5	4.1
1	29	20.4	4
1	29	32.7	5
1	30	26.7	5.1
1	30	29.6	6.2
1	30	23.3	5.2
1	30	29.1	4.3
1	30	30.6	4.1
1	30	17.5	3.5
1	30	36.2	4
1	30	23.9	3.4
1	30	33.6	5.4
1	30	23.9	3.5
1	30	33.9	5.3
1	30	28.2	3.9
1	30	32.1	5.1
1	30	36.4	8.4
1	30	22.2	4.5
1	30	35.3	6
1	30	23.7	5.4
1	30	20.1	2.3
1	30	20.2	2.6
1	30	32.7	4.8
1	30	36.5	4.8
1	30	31.8	4.1
1	30	16.7	3.8
1	30	31.7	5.1
1	30	25.7	2.9
1	30	26.6	5.2
1	30	29.6	3.6
1	30	30	4.5
1	30	30	4.3
1	30	31.5	5.2
1	30	27.8	4
1	30	11	2.7
1	30	19.4	3.6
1	30	23.2	3.2
1	30	23.8	3.6
1	30	21.6	2.6
1	30	19.6	4.5
1	30	19.5	2.6
1	31	38	6.9
1	31	41.6	9.3
1	31	32.6	4.4
1	31	34	5.4
1	31	19.6	2.7
1	31	34.9	5.5
1	31	30.2	4.5
1	31	28.7	3.8
1	31	34.3	4.6
1	31	35.3	5.3
1	31	27.5	3.5
1	31	19.3	4
1	31	32.1	4.8
1	31	32.6	4.9
1	31	31.1	5
1	31	27.2	5.2
1	31	29.9	4.2
1	31	25.1	3.1
1	31	14.6	2.5
1	31	29.5	3.6
1	31	17.9	2.7
1	31	11.8	2.5
1	31	23	3.3
1	31	35	5.4
1	31	34.8	5.9
1	32	34.4	5.4
1	32	31.6	4.1
1	32	36.5	4.8
1	32	26.4	5.7
1	32	25.3	4.4
1	32	27	3.9
1	32	26	3
1	32	23.4	2.9
1	32	33.5	5.2
1	32	28.5	4.3
1	32	28	3.8
1	33	33.6	4.6
1	33	33.4	4.9
1	33	34.8	4.6
1	33	30.8	4.8
1	33	17.1	3.1
1	33	23.6	5.6
1	33	34.7	4.6
1	33	27.9	3.8
1	33	27.1	5.8
1	33	38.8	5.8
1	33	29.7	5.9
1	34	36.8	5.8
1	34	39.6	6.3
1	34	32.8	5
1	34	35.7	7.2
1	34	40.5	5.9
1	35	12.5	2.8
1	35	30.9	4.2
1	35	33.2	5.4
1	35	42.4	6
1	35	42.3	6.5
1	35	38.4	5
1	35	43	8.2
1	35	19.8	3.8
1	35	23.7	3.1
1	36	36.4	6.3
1	36	35.2	5.2
1	36	26.8	3.8
1	36	37	5
1	36	29	4
1	36	34.2	7.1
1	36	33	5.1
1	36	32.2	5.6
1	36	30.6	4.9
1	37	41.5	8.8
1	37	29.3	4.3
1	37	31.1	4.3
1	37	39	5.6
1	37	36.4	4.9
1	37	40.6	5.9
1	37	27.7	3.8
1	37	34	4.8
1	37	32.7	4.7
1	37	38.2	5.7
1	37	34.5	5.8
1	37	37.3	5.7
1	37	40.8	8.9
1	37	36.2	6.1
1	37	26.1	3.2
1	37	36.2	5.4
1	37	35.1	6.5
1	38	35	6.5
1	38	27.2	3.4
1	38	22.6	3
1	38	34.9	7
1	38	37.6	6.7
1	39	30.8	5.8
1	39	40	8.5
1	39	41.5	7.6
1	39	35.5	5.9
1	39	19.7	4.7
1	39	33.6	4.8
1	39	37.4	5.8
1	39	37.3	5
1	39	36.5	5.5
1	39	38.3	5.6
1	39	38.6	5.1
1	39	25.4	4.8
1	39	41.5	8
1	39	25.5	3.1
1	39	27.7	5
1	39	26	3.2
1	39	35.2	6.1
1	39	38	4.9
1	39	31.6	4.3
1	39	25.5	3.2
1	40	32.5	4.7
1	40	33	4.2
1	40	32.6	4.7
1	40	33.4	4.4
1	40	27.3	4.9
1	40	27.7	4
1	40	24.6	3.4
1	40	36.5	6.7
1	40	38.8	7.8
1	40	30.4	4.2
1	40	34.2	5.6
1	40	22	2.9
1	40	28.7	4.4
1	40	21.5	2.9
1	40	29.4	4.1
1	40	37.5	8.5
1	40	23	3.4
1	40	29.6	5.1
1	40	22.8	3.3
1	40	25.6	4.7
1	40	23.2	4.5
1	40	28.7	4.2
1	40	26.4	4
1	40	27.2	3.7
1	40	28.5	5.6
1	40	23.9	4.1
1	40	22.6	3
1	40	22.7	6.9
1	40	22.7	3.5
1	41	28.4	4.7
1	41	25.3	3.8
1	41	28.6	8.8
1	41	25	4.6
1	41	30.3	4.4
1	41	31.5	4.9
1	41	34.8	6.1
1	41	36.1	6.9
1	41	16.1	3.1
1	41	27.1	3.5
1	41	33.4	4
1	41	28.2	4.6
1	41	30.4	4.4
1	41	33.2	5.4
1	41	29.9	5.3
1	41	30.1	5.2
1	41	25.6	3.7
1	41	27.9	3.9
1	41	25.7	3.8
1	41	22.1	3.1
1	41	32.6	4.8
1	41	24	3.6
1	41	31.1	4.7
1	41	25.3	3.5
1	41	30.7	4.3
1	41	23.1	3.1
1	41	17	3.8
1	41	20.6	2.5
1	41	24.4	3.8
1	41	27.3	4.2
1	41	26.7	4.9
1	41	26.1	5.1
1	41	27.9	4.1
1	41	20.2	2.8
1	41	32.8	6
1	41	15.5	2.1
1	41	22.4	3.1
1	41	17	2.5
1	41	12.2	2.9
1	41	20.7	3
1	41	12.9	3.9
1	42	34.9	6.3
1	42	24	5
1	42	37.9	6.5
1	42	37	7.2
1	42	32.3	4.8
1	42	36.6	5
1	42	33	4.8
1	42	35.2	4.5
1	42	30.4	5.4
1	42	23.7	3.7
1	42	31	5.4
1	42	33.6	5.4
1	42	19.1	3.8
1	42	29.2	5.6
1	42	20.9	3.2
1	42	17.7	2
1	42	19.2	3.9
1	42	25.3	3.8
1	42	25	4.8
1	42	20.2	2.7
1	42	33.7	4.4
1	42	26.7	3
1	42	24.1	3.8
1	42	31.1	5.1
1	42	30.9	5.5
1	42	29.8	5.2
1	42	19.2	2.8
1	42	13.8	2.3
1	42	10.8	1.8
1	42	22.5	2.7
1	42	22.5	5
1	42	29	5.1
1	42	31	4.5
1	42	29.4	4.4
1	42	30.5	4.4
1	42	24.2	3.1
1	42	12.2	1.9
1	42	26.3	3.4
1	42	31.2	5.1
1	42	33.2	5.8
1	42	36	5.8
1	42	30.8	4.8
1	42	31.7	4.9
1	42	27.6	3.7
1	42	28.9	4.9
1	42	34.2	5.8
1	43	29.2	4.4
1	43	32.5	4.3
1	43	31.1	4.2
1	43	26	3.3
1	43	30.8	4.3
1	43	35.4	3.8
1	43	31.6	4.2
1	43	27.8	4.3
1	43	28.1	3.7
1	43	35.2	4.1
1	43	29.2	3.8
1	43	31.7	4.1
1	43	22.3	3
1	43	31.2	4.4
1	43	29.7	5.1
1	43	32.2	5.5
1	43	33	4.3
1	43	28.5	5.8
1	43	24.8	4.7
1	43	31.1	4.5
1	43	30.4	5.2
1	43	30.7	5
1	43	25.5	3.7
1	43	24.3	3.1
1	43	40.8	9.3
1	43	33.4	5.5
1	43	27.5	4
1	43	36	9
1	43	36.2	7.8
1	43	23.1	3.1
1	43	26.9	3.7
1	43	31	5
1	43	28.3	4.4
1	43	34.5	4.8
1	43	33.2	6
1	43	33.1	4.7
1	43	23.8	4.5
1	43	22	2.9
1	43	33	4.8
1	43	12.7	3.3
1	43	31	5.4
1	43	14.2	2.5
1	43	31.8	5.6
1	43	25.2	3
1	43	34.7	6.9
1	43	32.1	4.5
1	43	23.1	2.6
1	43	23.3	3
1	43	20	2.5
1	43	14.8	2.2
1	44	7	2.1
1	44	31.8	7
1	44	24.2	5.5
1	44	28.2	4.6
1	44	32.1	5.8
1	44	9.5	2.4
1	44	24.5	6
1	44	40	8.6
1	44	36.5	6
1	44	29.7	5.5
1	44	32.9	4.9
1	44	33.4	5.2
1	44	32.7	4.5
1	44	27.8	4.2
1	44	31.5	6.2
1	44	28.5	3.8
1	44	33.6	5.2
1	44	30.6	3.8
1	44	29	4.5
1	44	27.5	3.5
1	44	22.7	3
1	44	25.9	3.5
1	44	24.9	4.6
1	44	23.4	3.2
1	44	21.1	2.7
1	44	19.6	2.5
1	44	26.1	4.7
1	44	26.1	5.2
1	44	22.5	2.7
1	44	19.5	4.5
1	44	22.9	3.6
1	44	23.5	3.3
1	44	21.6	4.1
1	44	18.5	2.2
1	44	19.6	2.3
1	44	20.5	3.9
1	44	16.8	2.4
1	44	30.7	4.2
1	44	18.3	3.5
1	44	23.7	2.6
1	44	18.2	4.4
1	44	21.4	2.3
1	44	20.5	3.3
1	44	15.5	1.8
1	45	37.6	5.8
1	45	38.3	5.6
1	45	22.5	5.8
1	45	26.6	3.4
1	45	24.8	3.9
1	45	20	6
1	45	22.6	4.4
1	45	33.6	6
1	46	30.2	6.5
1	46	38.2	6.8
1	46	38.7	8.1
1	46	38.3	7.6
1	46	41.6	5.5
1	46	40.2	6.3
1	46	35.3	7.1
1	46	40.5	6.8
1	46	31.3	6.3
1	46	30.5	4.6
1	46	27.8	3.8
1	46	32.5	7
1	46	30.5	5.5
1	46	37.9	7.1
1	46	38.3	7.2
1	46	34.3	4.1
1	46	33	6.5
1	46	34.9	4.2
1	46	25.6	3.8
1	46	33.2	4.1
1	46	31.8	4.4
1	46	22.2	3.1
1	46	34.5	3.8
1	46	23.1	3.2
1	46	26.5	3
1	46	14.5	3.2
1	46	36.6	5.6
1	46	20.2	2.3
1	46	18.2	2.2
1	47	28.8	4.1
1	47	34	5.5
1	47	33.5	7.2
1	47	15.6	2.1
1	47	26.9	4.2
1	47	37	6.7
1	47	16.5	3.5
1	47	38.5	5.8
1	47	31	4.4
1	47	29.2	4.9
1	47	26	3.6
1	47	28.3	4.8
1	47	31.2	4.5
1	47	27	4.5
1	47	28	4.6
1	47	28.2	4.5
1	47	29.5	5.3
1	47	26.9	4.6
1	47	30.3	4.9
1	47	18.9	3.3
1	47	24.7	3.3
1	47	23.1	3.6
1	47	21.9	2.7
1	47	17	4.2
1	47	31.4	5.2
1	47	27.5	4.6
1	47	18.4	2.8
1	47	25.8	3.5
1	47	30.6	4.3
1	47	29.9	4.8
1	47	20.9	5.1
1	47	18	2.6
1	47	16.2	2.4
1	48	28	4.5
1	48	31.8	5.9
1	48	32.6	4.5
1	48	29.6	4.7
1	48	35	4.9
1	48	24.5	3.7
1	48	29.5	5.1
1	48	29.2	3.8
1	48	32.2	4.3
1	48	28.8	5.2
1	48	34	5.8
1	48	35.3	5.2
1	48	35.5	9
1	48	37	6.5
1	48	31.5	4.5
1	48	33	5.1
1	48	37.5	5
1	48	33.5	5.1
1	48	30	5.1
1	48	37	7.3
1	48	32.2	4.9
1	48	25.5	3.7
1	48	29	4.2
1	48	38	4.5
1	48	20	2.6
1	48	20.6	2.9
1	48	30.4	4.7
1	48	33.6	5.1
1	48	27.8	3.6
1	48	36.9	3.6
1	48	30	5.2
1	48	30.6	4.2
1	48	23.2	3.2
1	48	22.9	3.1
1	48	25.8	4.4
1	48	20.9	2.8
1	48	20.3	2.7
1	49	32.5	4.2
1	49	33.2	5
1	49	27.2	4.1
1	49	30.5	5.1
1	49	26.6	4.1
1	49	33.1	5.7
1	49	29.9	4.9
1	49	24.2	3.2
1	49	26	3.2
1	49	24.9	3.5
1	49	23.5	5.8
1	49	24.6	3.4
1	49	33.4	5.4
1	49	21.5	3.3
1	49	22.4	3.3
1	49	23.7	3.3
1	49	31.6	4.8
1	49	26.6	5.5
1	49	24.6	5
1	49	34	4.9
1	49	22.1	5.1
1	49	25.9	4.1
1	49	18.1	2.4
1	49	29.9	4.2
1	49	23.8	3.1
1	49	22.9	3.9
1	49	34	4.8
1	49	28.3	3.5
1	49	30.5	4
1	50	35.2	8.5
1	50	33.6	5.4
1	50	29	5.3
1	50	34	6
1	50	19	4.3
1	50	28.1	3.9
1	50	36.2	4.7
1	50	25.5	3.9
1	50	34	4.2
1	50	21.2	2.1
1	50	29.1	4.5
1	50	25.4	3.6
1	50	12.6	3.5
1	50	31	5.4
1	50	30.5	4.8
1	50	33	5.3
1	50	32.3	4.3
1	50	23.4	3.6
1	50	28.9	4.1
1	50	22.4	4.2
1	50	30.5	5
1	50	29.4	4.4
1	50	25.4	3.9
1	50	35	6.1
1	50	32.1	5.3
1	50	32.4	5.2
1	50	33	5.3
1	51	32	4.6
1	51	36.1	5
1	51	41.2	7.6
1	51	40.2	5.9
1	51	39.5	5.3
1	51	41.1	8.7
1	51	41.1	6.8
1	51	29.8	4.9
1	51	33.8	5.5
1	51	36.2	5.5
1	52	23.5	3.5
1	52	31.7	5.4
1	52	32.8	5.1
1	52	23.8	2.9
1	52	26.3	3.4
1	52	35	6.4
1	52	30.6	5.7
1	52	30.1	3.9
1	52	30	4.1
1	52	34	5.7
1	52	35	4.9
1	52	34	4.2
1	52	30	4.1
1	52	26.9	4.5
1	52	38	7.7
1	52	37.9	6.7
1	52	36.5	5.7
1	52	33	4.6
1	52	23.4	2.8
1	52	34.1	9.1
1	52	36	4.8
1	52	36	6.9
1	52	33.4	5.1
1	52	31.5	5.1
1	52	28.3	5.7
1	52	24	2.9
1	52	36	5
1	52	25.9	3.1
1	52	28	4.1
1	52	23.5	6.7
1	52	34.1	5
1	52	15.7	3.6
1	52	27.5	3.7
1	52	21	2.7
1	52	30.6	5
1	52	27	4.3
1	52	16.4	2.3
1	52	20.1	2.2
1	53	30	5.5
1	53	28	4
1	53	31.6	5.2
1	53	20.5	3.9
1	53	29.1	4.9
1	53	25	3.6
1	53	20.5	3.1
1	53	21	3.2
1	53	27.5	4.7
1	53	28.5	4.8
1	53	23.7	4.6
1	53	28.1	4.2
1	53	27.4	5.3
1	53	20.6	3.6
1	53	28.5	5.3
1	53	31	4.8
1	53	24.7	3.7
1	53	31	4.9
1	53	22.5	3.4
1	53	20.5	3.4
1	53	25.3	3.9
1	53	29	5.3
1	53	17.2	2.9
1	53	25.6	4.7
1	53	20.9	2.2
1	53	31.9	5.7
1	53	30.3	4.9
1	53	25.5	4.2
1	53	25.1	4.1
1	53	24.5	3.9
1	53	31.5	4.3
1	53	21.2	2.9
1	53	29	4.5
1	53	25.1	4.2
1	53	25.5	3.8
1	53	22.5	3.8
1	53	23.8	3.6
1	53	25.6	24.9
1	53	26.1	3.9
1	53	11.5	2.2
1	53	12.6	2.5
1	53	22.6	3.8
1	53	21.5	3.7
1	53	14.6	3.1
1	53	18.2	3.1
1	54	23.8	3.1
1	54	27.5	4
1	54	30.5	5.4
1	54	27.5	5.9
1	54	38.3	8.9
1	54	28.6	4.6
1	54	33.6	5.3
1	54	21	4.7
1	54	27	5.1
1	54	14	3.4
1	54	13.4	2.8
1	54	26.3	5.3
1	54	32	4.9
1	54	26.3	3.3
1	54	20.8	3.3
1	54	26.9	3.8
1	54	31	5.1
1	54	33.6	5.6
1	54	17.6	2.1
1	54	26	4.1
1	54	27.1	3.5
1	54	32.8	4
1	54	25.5	4
1	54	23.3	3
1	54	26	3.6
1	54	26	3.7
1	54	25.6	3.3
1	54	27.9	4
1	54	23.5	3.1
1	54	24	4.6
1	54	20.3	2.1
1	54	32.9	4.6
1	54	25.4	4.2
1	54	28	4.9
1	54	32.3	4.6
1	54	28	3.8
1	54	25.5	4.2
1	54	22.5	3.3
1	54	20.6	2.5
1	54	16.7	2.3
1	55	29.2	4.7
1	55	33.2	5.5
1	55	34.4	4.9
1	55	26	5.3
1	55	32.2	5.2
1	55	32.5	4.3
1	55	24.2	3.1
1	55	36.2	4.6
1	55	41	9.3
1	55	35.7	5.5
1	55	25.2	3.7
1	55	28.9	4.3
1	55	36	5.9
1	55	24	3
1	55	25.9	3.9
1	55	26.5	3.9
1	55	29	4
1	55	12.5	2.3
1	55	30.5	4.4
1	55	32.3	5.2
1	55	29.5	5.1
1	55	31	5
1	55	30.3	4.4
1	55	28.4	3.8
1	55	35	4.3
1	55	20.1	2.7
1	55	36	8.9
1	55	33	9.3
1	55	28.8	3.6
1	55	28.1	4.1
1	55	23.9	3.2
1	55	29	4.3
1	55	21.9	3.7
1	55	21.6	3
1	56	30.7	5.8
1	56	31	4.6
1	56	29.8	4.3
1	56	34.9	5.4
1	56	25.8	3.5
1	56	20.4	2.7
1	56	36.5	5.9
1	56	36	5.2
1	56	39.7	5.4
1	56	33.6	4.6
1	56	37	4.6
1	56	21.2	4.3
1	56	36.5	6.6
1	56	29.8	3.9
1	56	33.1	4.9
1	56	36	5.6
1	56	27	3.7
1	56	28.7	3.9
1	56	24.2	3.6
1	56	36.2	6.2
1	56	28.6	4.7
1	56	33.8	5.8
1	56	36.8	4.5
1	56	25.1	5.2
1	56	32.5	4.9
1	56	37.9	5.1
1	56	18.8	2.6
1	56	29.5	4.4
1	56	29.5	4.4
1	56	38	7.3
1	56	35.5	4.5
1	56	39.6	5.6
1	56	37.7	6.4
1	56	32.5	5.6
1	56	18.8	2.6
1	56	22.6	2.8
1	56	23.6	2.7
1	56	32.7	5.4
1	56	21	4
1	56	12.7	2.5
1	56	36	4.9
1	56	29.2	5.3
1	56	25.1	2.9
1	56	41	8.8
1	56	38.5	9.5
1	56	32.8	4.5
1	56	31.1	4.3
1	56	24	2.9
1	56	20.5	2.8
1	56	24	3.1
1	56	24	3.3
1	57	35	5.9
1	57	35	4.8
1	57	29.9	3.9
1	57	35.1	5.2
1	57	26.7	5.3
1	57	30.5	4.3
1	57	29	5.4
1	57	35.4	4.3
1	57	30.6	4.9
1	57	26.5	3.1
1	57	31.5	5
1	57	17.8	3.9
1	57	32.4	5.5
1	57	25.6	4.8
1	57	28.6	4.4
1	57	28.8	5.1
1	57	22	2.9
1	57	35	5
1	57	37	9.2
1	57	33.4	5.6
1	57	35.7	6.5
1	57	37.3	8.9
1	57	24.7	3.1
1	57	37.3	7.5
1	57	21.7	2.7
1	57	27.7	5.3
1	57	25.7	5.3
1	57	34	4.9
1	57	23.8	3.4
1	57	15.4	3.8
1	57	30.3	4.4
1	57	28.7	3.9
1	57	34.5	5.5
1	57	18	2.3
1	57	19	2.7
1	57	34.3	5.8
1	57	19.4	2.5
1	57	32.8	5.8
1	57	22	2.8
1	57	14.7	4.1
1	57	15.6	2.1
1	57	16	3.5
1	57	23	2.9
1	57	29.5	5.7
1	57	30.2	4.5
1	57	26	3.2
1	57	34.1	5.3
1	57	18	2.6
1	57	33	4.6
1	57	34.1	5
1	57	26.9	3.5
1	57	29.3	4.2
1	57	33.4	4.5
1	57	27.9	3.8
1	57	22.5	2.7
1	57	30	4.2
1	57	21.2	2.5
1	57	21.3	2.6
1	58	27	6.9
1	58	31	5.5
1	58	31.3	5.9
1	58	29.1	4
1	58	34.5	5.2
1	58	17.4	4.4
1	58	23.5	4.3
1	58	31.7	4.6
1	58	25	3.4
1	58	25.4	5.4
1	58	30.9	4.1
1	58	19.5	2.5
1	58	17.7	2.9
1	58	21.7	2.9
1	58	13.5	1.9
1	59	26.6	5
1	59	35.3	9
1	59	39	7.1
1	59	36	5.9
1	59	34.7	5.2
1	59	21.7	3.9
1	59	29.3	4.7
1	59	30.2	4.4
1	59	31.5	4.1
1	59	29	5.2
1	59	33.6	5.8
1	59	25.5	3.6
1	59	35	5.3
1	59	24.6	3.2
1	59	28	4.4
1	59	17.8	3.2
1	59	24	5.9
1	59	22.5	3.9
1	59	29.5	4.2
1	60	31	4.7
1	60	28	4.6
1	60	36.9	5
1	60	36.5	7
1	60	26.3	4.6
1	60	12.3	3.1
1	60	28	3.5
1	60	23.8	2.8
1	60	27	5.1
1	60	27.8	5
1	60	21.6	5.4
1	60	18.9	3.3
1	60	33.9	5.8
1	60	26.5	4.3
1	60	23.7	3.5
1	60	19.7	2.4
1	60	19	2.5
1	60	18.2	2.7
1	60	23	3.7
1	60	19.5	2.4
1	60	25	5.2
1	60	20.3	4.4
1	60	15	2.3
1	60	24.5	3.2
1	60	25	4
1	60	28.5	5.7
1	60	30	4.3
1	60	22.1	3.2
1	60	27	3.9
1	60	30.5	5.5
1	60	29.2	5.5
1	60	18.9	2.9
1	60	27.3	3.8
1	60	15.8	3
1	60	21	3.1
1	60	24.4	3.5
1	60	21	2.9
1	60	17.8	2.3
1	60	20.8	2.6
1	60	26.5	4
1	60	15.5	2.3
1	61	32.6	5.3
1	61	33.7	6.7
1	61	27.4	6.4
1	61	31.9	4
1	61	27.5	4.6
1	61	28.2	4.2
1	61	23.5	5.7
1	61	30.2	6.8
1	61	23.2	5.5
1	61	20.5	5.3
1	61	36.5	7
1	61	28.8	4.8
1	61	34.8	6.4
1	61	32	4.2
1	61	34.8	6.6
1	61	32.2	4.1
1	61	28	5.3
1	61	29.2	4.1
1	61	27.9	5.1
1	61	23	5.2
1	61	27.8	5.6
1	61	30	5.9
1	61	30.5	4.4
1	61	30.5	4.8
1	61	25.7	3.4
1	61	27.6	3.8
1	61	26.5	3.8
1	61	20.9	4.4
1	61	28.8	3.7
1	61	24.4	4.6
1	61	22	4.1
1	61	26.2	4.9
1	61	25.5	3.7
1	61	26.4	4.9
1	61	27.4	4.4
1	62	35.5	5.2
1	62	21.7	4.5
1	62	11.5	2.6
1	62	29	4.7
1	62	26.6	3.8
1	62	30	5.3
1	62	35.4	5
1	62	18.6	2.3
1	62	20.2	2.6
1	62	34.2	5.6
1	62	14.6	2.9
1	62	21.6	4.1
1	62	26.6	5
1	62	14.2	2
1	62	27.4	5
1	62	16.9	3.3
1	62	22	3.2
1	62	28.3	4.4
1	62	24.9	4.1
1	62	24	4.6
1	62	20.1	3.8
1	62	16.8	2.1
1	62	5.7	1.9
1	63	22.6	3.6
1	63	21.8	3
1	63	21.5	3.1
1	63	25.6	3.4
1	63	23	3
1	63	28.8	5.4
1	63	17.8	2.5
1	63	19.7	2.9
1	63	16.4	2.2
1	63	14.9	2.2
1	63	16.1	2.3
1	63	16.7	3.4
1	63	18.9	3.1
1	63	21.4	3.2
1	63	17.6	2.6
1	63	16.7	2.4
1	63	22.7	3.1
1	63	16.5	2.3
1	63	11.8	1.5
1	63	23	3.3
1	63	16.5	2.2
1	63	18	2.3
1	63	19	2.6
1	63	18.7	2.7
1	63	20.6	2.8
1	63	15.3	2.1
1	63	19.2	3.4
1	63	16.9	2.7
1	63	18	2.5
1	63	15	2
1	63	16.3	2.4
1	63	15.9	2.3
1	63	15.3	2.3
1	63	17.9	2.7
1	63	17.4	2.2
1	63	18.4	2.7
1	63	15.5	2.4
1	63	13.7	2.1
1	63	13.8	2.5
1	63	18.3	2.8
1	63	24.8	3.8
1	63	15.2	2.3
1	63	15.6	2.2
1	63	20.6	3
1	63	18.4	2.7
1	63	18.4	2.8
1	63	14.6	2.5
1	63	13.4	1.9
1	63	14.2	2
1	63	15.6	2.3
1	63	12.6	1.5
1	64	18.3	6.2
1	64	31	5.4
1	64	31.2	4.8
1	64	22.9	4.8
1	64	29.8	4.9
1	64	32.3	5.8
1	64	23.2	4.5
1	64	34.7	4.2
1	64	26.8	2.8
1	64	22.2	4.4
1	64	27.3	4.3
1	64	28.7	7.5
1	64	38.5	5.9
1	64	20.3	5.2
1	64	28.4	3.5
1	64	22.6	4.3
1	64	22.7	4.6
1	64	21.7	4.7
1	64	23.2	3.9
1	64	15.6	3.4
1	64	31.4	4.7
1	64	10.7	3.1
1	65	32.9	5.1
1	65	23.8	4.3
1	65	25.9	3.1
1	65	38.7	9.6
1	65	37.5	6.6
1	65	35.2	5
1	65	41.2	7.6
1	65	25.9	3.9
1	65	30.2	4.1
1	65	31.2	5.4
1	65	31.4	4.4
1	65	31	4.6
1	65	22.9	3.3
1	65	19.8	5.3
1	65	32.9	4.9
1	65	17.8	3.2
1	65	26.5	4.2
1	65	29.4	5.8
1	65	28.1	3.7
1	65	27	6.7
1	65	37.8	5.7
1	65	32	4.5
1	65	25.6	3.3
1	65	36.4	5.7
1	65	19.5	2.2
1	66	34.6	6.1
1	66	30.6	5.2
1	66	22.2	4.6
1	66	30.2	5.7
1	66	33.1	5.2
1	66	34.4	5.6
1	66	23.5	5.6
1	66	32.3	5.4
1	66	32.7	5.8
1	66	30	5.7
1	66	27.8	4.4
1	66	23	4.5
1	66	28	4.4
1	66	26	4.5
1	67	23.5	3.8
1	67	23.6	4.8
1	67	29.3	5.2
1	67	13.6	3.5
1	67	21	3.9
1	67	21	4.5
1	67	26.6	5.3
1	67	19.4	3.2
1	67	18.5	2.4
1	67	27.4	3.5
1	67	27.4	4.6
1	67	24.7	4
1	67	24.9	3.4
1	67	28.6	3.6
1	67	16.3	2.1
1	67	12.4	2.8
1	67	34	5.7
1	67	31.6	5.4
1	67	27.9	5.3
1	67	29.6	4.9
1	67	26.4	3.3
1	67	32.6	4.9
1	67	19.6	4.2
1	67	29.4	4
1	67	30	3.9
1	67	20.9	2.8
1	68	27.1	3.8
1	68	30.7	4.7
1	68	38.6	3.8
1	68	29.3	5.4
1	68	32.2	5
1	68	27.9	3.9
1	68	30	5.6
1	68	26.7	8.9
1	68	31.5	4.6
1	68	28.3	4.7
1	68	31.4	5
1	68	38.1	4.2
1	68	27.7	5.4
1	68	28	5.9
1	68	30.5	4.5
1	68	32.5	4.4
1	68	20.9	4.3
1	68	29.1	3.3
1	68	19.2	2.7
1	68	18.8	3
1	68	19.5	2.6
1	68	29.9	4.1
1	68	24.5	3.5
1	68	25.3	3.7
1	68	22.3	3
1	68	21.5	3.1
1	68	19	2.8
1	68	26.5	3.8
1	68	20	2.8
1	69	27.1	4.2
1	69	24	4.5
1	69	21.8	3.4
1	69	22	3.9
1	69	23.4	3.1
1	69	28.4	3.6
1	69	25.2	4.4
1	69	26.7	3
1	69	24.9	3.7
1	69	22	3.8
1	69	15.5	3.2
1	69	22	3.2
1	69	22	3.7
1	69	23.2	3.4
1	69	20.5	3.8
1	69	23.2	4.3
1	69	21.4	3.4
1	69	15.8	2.9
1	69	17.2	2.5
1	70	31	4.3
1	70	18.5	4
1	70	25.3	3.9
1	70	14	3.2
1	70	21.5	3
1	70	20	4
1	70	30	4.4
1	70	27.3	3.2
1	70	24.1	3.7
1	70	28.5	4.1
1	70	35.5	5.1
1	70	25.7	3.6
1	70	33.7	5.4
1	70	32.5	4.1
1	70	20.9	4
1	71	28.6	5.7
1	71	30	4.3
1	71	28.5	5.3
1	71	16.5	3.7
1	71	35	5.4
1	71	46	6.4
1	71	27.4	5.2
1	71	33.8	9.1
1	71	40.2	4.3
1	71	41.5	8.6
1	71	29.7	4.8
1	71	41.6	10.1
1	71	40.5	9.3
1	71	25.8	4.7
1	71	30	4.1
1	71	37.5	5.4
1	71	36.5	4.9
1	71	38.1	6
1	71	36.3	5.9
1	71	32.7	4.5
1	71	29.8	5.3
1	71	37.9	5.5
1	71	38.5	6.2
1	71	36.4	6.4
1	71	31.5	5.8
1	71	30	6.2
1	71	24.9	3.3
1	71	24.7	3
1	71	22.8	3.9
1	71	34.6	5
1	71	32.4	5.3
1	71	18.6	4.3
1	71	22.3	2.2
1	72	24	4.2
1	72	29.8	5.3
1	72	32.2	4.7
1	72	26.5	3.6
1	72	22.3	2.9
1	72	34.5	6.6
1	72	31.9	5.1
1	72	38.9	9.1
1	72	32.2	4.5
1	72	21.6	2.9
1	72	32.8	4.4
1	72	32.8	4.9
1	72	26.8	3.7
1	72	28.8	3.8
1	72	24.5	3.5
1	72	34.9	4.9
1	72	24	4.7
1	72	26.5	3.8
1	72	25.3	3.9
1	72	25.6	3.5
1	72	23.6	4
1	72	37.1	7.7
1	72	32	2.8
1	72	26.5	3.3
1	72	27.9	3.5
1	72	21.1	4.2
1	72	26.1	3.5
1	72	31.6	4.4
1	72	25.4	3.3
1	72	28.6	4
1	72	21.6	2.9
1	72	30	4.2
1	72	29.5	4
1	72	21	2.7
1	72	36	5.8
1	72	19.6	2.8
1	72	18.5	2.4
1	72	20.5	3.3
1	73	27.7	5.8
1	73	24.9	5
1	73	30.2	6.6
1	73	23.6	5
1	73	25.9	3.7
1	73	16.8	3.8
1	73	23.5	4.2
1	73	37	6
1	73	40.5	7.1
1	73	22.1	3.2
1	73	34.2	4.2
1	73	35.5	5.3
1	73	24.3	5
1	73	26	3.8
1	73	22.7	4.3
1	74	30.3	4.1
1	74	28.9	3.9
1	74	33.8	4.9
1	74	32.3	6.7
1	74	31.2	4
1	74	36.7	6.1
1	74	26.5	4.3
1	74	23.1	3.8
1	74	17.7	2.8
1	75	30.1	4.5
1	75	33.3	5
1	75	31.6	4.6
1	75	31.4	5.2
1	75	31	4
1	75	28.8	4.4
1	75	30.8	5.9
1	75	34.5	5.6
1	75	26.8	5.1
1	75	36.9	5.4
1	75	36.4	5.3
1	75	34.7	4.5
1	75	32.7	5.5
1	75	22.7	4.8
1	75	26.3	4.6
1	75	19.5	3.8
1	75	33.5	5.1
1	75	31.4	4.3
1	75	22.7	2.8
1	75	22.7	2.9
1	75	34.2	5.5
1	75	27.9	4.4
1	75	26	3.8
1	75	26.6	4.8
1	75	34.5	5.9
1	75	35.8	5.4
1	75	24.3	2.9
1	75	31.3	6.1
1	75	25.7	3.5
1	75	31.3	4.4
1	75	30	5
1	75	35.4	8.1
1	75	18	2.7
1	75	31.4	9.3
1	75	33.8	4.7
1	75	36.5	5.2
1	75	28.9	3.5
1	75	32.6	2.8
1	75	22.5	2.7
1	75	19.9	2.5
1	75	30.9	4.6
1	75	23.4	3.6
1	75	30.1	4.5
[truncated: 2,716 more rows]

## Sheet: Table S2
Table S2. Leaf length, width, area and perimeter measures for the 505 randomly sampled leaves of the two bamboo species
Species	Leaf	Length	Width	Area	Perimeter
1	001	33.0999	4.76454	116.035	68.0794
1	002	24.1747	3.45895	62.6275	49.7003
1	003	30.2801	4.34727	92.7432	62.0506
1	004	30.916	5.78394	124.794	64.419
1	005	39.9549	8.57739	242.388	83.636
1	006	41.8562	5.8418	180.79	85.56
1	007	41.7684	9.37516	270.864	87.2752
1	008	37.4974	4.83844	138.399	76.5972
1	009	34.6864	4.69418	122.874	70.9909
1	010	46.1553	6.40555	221.158	94.3173
1	011	28.894	5.94336	118.159	60.3081
1	012	16.5306	3.5981	40.6855	35.2651
1	013	21.2575	2.79085	41.9431	43.7416
1	014	27.6262	4.31142	87.2962	56.9112
1	015	23.9639	5.6828	89.3229	50.6339
1	016	20.5721	2.75236	41.8052	42.3237
1	017	29.0172	5.97543	123.631	60.7644
1	018	25.6569	3.17597	60.2332	52.4501
1	019	27.5792	5.27016	102.404	57.5694
1	020	33.6376	4.83722	119.798	68.8835
1	021	31.6933	4.77188	111.847	65.1831
1	022	26.2388	3.39132	64.425	53.705
1	023	20.3214	2.61648	38.882	41.8297
1	024	24.3826	3.74411	62.5679	50.0136
1	025	28.9032	4.06512	83.3695	59.1911
1	026	17.0898	2.71916	30.0074	35.2672
1	027	30.3485	4.27084	95.5986	62.1724
1	028	28.3079	4.89129	103.271	58.5978
1	029	28.8298	3.95232	83.0317	59.0232
1	030	32.6754	4.76371	116.288	67.6523
1	031	30.668	4.23516	93.5783	62.6553
1	032	27.912	4.44626	86.932	57.3071
1	033	27.7402	5.29439	99.1991	57.5372
1	034	21.4068	2.93291	43.1808	43.8691
1	035	31.4322	4.32626	98.4876	64.3082
1	036	30.3851	3.8469	84.2953	62.0627
1	037	34.2961	4.27839	110.17	70.0471
1	038	29.3107	4.38002	97.2283	60.3309
1	039	29.5532	4.30968	95.2438	61.5146
1	040	30.8214	4.80267	106.159	63.3512
1	041	29.7379	3.46344	76.0829	60.5951
1	042	25.3101	3.46005	63.9125	51.9001
1	043	36.9346	5.19198	139.527	75.669
1	044	24.5888	3.47972	61.0557	50.6883
1	045	14.8654	3.46072	34.4297	31.8817
1	046	15.7878	2.40311	26.4609	32.6219
1	047	27.2164	4.80153	94.2377	56.454
1	048	22.696	3.3536	54.8318	46.7675
1	049	22.415	3.46002	57.6234	46.5643
1	050	26.9974	4.37609	83.7381	55.6238
1	051	38.0322	5.86354	162.954	78.2175
1	052	30.5798	4.31394	98.0055	62.719
1	053	31.8785	4.80846	111.074	65.4851
1	054	32.9048	4.56084	109.566	67.4849
1	055	36.1396	5.10083	133.409	73.8918
1	056	24.9579	3.3958	57.96	51.0975
1	057	37.299	5.08176	137.613	76.3094
1	058	37.3684	6.45725	174.303	77.071
1	059	37.7929	7.23457	196.238	78.3272
1	060	32.0854	5.86009	140.308	66.644
1	061	31.1383	5.15498	117.425	65.1073
1	062	34.388	5.22613	133.859	70.6885
1	063	28.9903	4.59136	96.7844	61.5544
1	064	33.3848	5.39991	133.689	68.6841
1	065	25.6278	2.96608	56.4376	52.2519
1	066	29.5901	3.63758	79.3377	60.348
1	067	23.4542	3.25037	53.395	48.0496
1	068	27.5014	5.31145	100.579	57.2634
1	069	28.1151	3.78048	77.3748	57.9489
1	070	34.2169	5.43907	140.525	70.5815
1	071	31.5205	4.09517	94.8878	64.4571
1	072	26.5042	3.67013	69.5042	54.3858
1	073	29.3825	4.23683	93.8928	60.3433
1	074	31.5256	5.01445	114.36	64.9817
1	075	27.9702	3.51781	72.6228	57.1412
1	076	35.4231	7.24142	188.584	74.4197
1	077	32.901	5.0193	127.471	68.0235
1	078	33.9994	4.71993	119.204	69.5987
1	079	26.3471	3.80826	77.0793	54.3446
1	080	39.5828	6.00429	181.098	81.4811
1	081	39.0242	5.9702	175.015	80.1864
1	082	36.5217	5.75145	155.53	75.189
1	083	34.8798	6.46127	154.303	72.1304
1	084	30.6674	4.13038	92.0185	62.6973
1	085	22.2625	2.93447	45.0513	45.4538
1	086	26.0107	5.61201	98.1346	54.6156
1	087	33.0168	5.16951	125.751	68.1903
1	088	33.0391	5.31716	128.824	68.1286
1	089	31.2429	4.20191	97.5596	63.92
1	090	30.2241	4.30882	94.4767	62.0109
1	091	33.3139	5.7955	141.096	68.8842
1	092	33.9068	6.19654	148.684	70.2426
1	093	31.5119	4.87565	114.686	65.0144
1	094	32.2252	4.83744	114.377	66.2137
1	095	32.4716	5.09063	123.834	66.9683
1	096	23.0587	3.11382	50.7173	47.2481
1	097	26.6285	3.74795	75.3704	54.7924
1	098	23.5875	3.21413	53.9794	48.3448
1	099	30.5103	4.16842	95.7661	62.5681
1	100	26.8605	3.35367	64.5473	54.7945
1	101	22.2665	3.00005	50.6371	46.0051
1	102	34.7216	4.24975	112.452	70.7561
1	103	27.8714	3.85154	78.9016	57.1246
1	104	22.8734	3.17769	52.8333	47.0415
1	105	28.3712	4.02317	79.8824	58.1711
1	106	21.8749	2.79321	44.2446	45.1034
1	107	20.5437	4.97844	67.9264	43.6098
1	108	23.2562	3.10582	54.1333	48.0463
1	109	31.5644	4.52081	103.842	64.7138
1	110	26.8551	6.91695	120.609	57.0763
1	111	34.805	6.42536	160.873	72.5347
1	112	37.406	6.66528	180.575	77.4247
1	113	33.8301	4.91575	119.58	69.1986
1	114	28.419	3.72377	80.2785	58.2697
1	115	37.868	5.78871	168.77	77.9529
1	116	37.7153	5.62836	158.515	77.4105
1	117	26.5272	3.23917	62.0227	54.1672
1	118	33.3816	5.54038	131.016	68.717
1	119	28.5022	3.99849	77.2485	58.343
1	120	20.8583	2.08285	33.3244	42.4722
1	121	24.001	3.7419	63.4872	49.888
1	122	28.4286	4.02694	83.3474	58.2545
1	123	33.2448	5.32947	129.71	68.3937
1	124	26.7805	4.04114	77.7062	54.9382
1	125	24.9571	3.7422	66.488	51.2674
1	126	35.5428	5.26469	136.266	72.817
1	127	28.0374	4.20306	82.2946	57.4166
1	128	37.9291	6.35889	176.514	78.1914
1	129	24.562	3.60605	62.8472	50.2998
1	130	36.734	5.04633	137.681	75.0185
1	131	33.6943	5.80088	134.81	69.9357
1	132	25.7271	4.76522	86.4164	53.771
1	133	30.6391	4.44837	97.2802	62.7468
1	134	39.9941	6.67269	190.955	82.2017
1	135	31.3688	4.79908	104.838	64.2548
1	136	27.4782	3.75545	72.844	56.5629
1	137	34.5218	6.38947	160.941	71.5447
1	138	34.9084	5.3666	142.037	71.9407
1	139	26.6766	3.98714	74.2668	54.5545
1	140	28.2301	3.67395	75.3948	57.7068
1	141	31.0064	4.59856	104.058	63.7534
1	142	17.9429	4.05183	48.8638	38.1826
1	143	29.2176	3.91739	84.6165	59.8607
1	144	26.7106	4.53717	87.2979	55.1515
1	145	34.3462	4.97107	123.798	70.3399
1	146	29.4148	3.81434	80.0796	60.1339
1	147	24.2378	3.21641	58.7064	49.6794
1	148	32.5579	4.7689	112.73	66.7996
1	149	23.8619	3.42485	61.6843	50.1612
1	150	23.3159	5.90081	87.3086	49.5232
1	151	32.8969	5.72594	134.648	67.9971
1	152	24.3263	3.2138	58.6955	49.9251
1	153	26.2642	3.72726	71.1539	54.0371
1	154	41.6301	6.81448	214.431	85.9493
1	155	33.1023	6.0703	147.073	68.7792
1	156	19.0418	3.61244	48.3116	40.6848
1	157	32.8566	5.90858	137.826	67.887
1	158	36.4517	5.12946	141.018	74.7124
1	159	24.7161	4.20928	73.4456	51.5409
1	160	34.1604	4.80595	119.392	69.9712
1	161	34.6913	4.48207	115.721	70.8718
1	162	24.3553	3.31876	57.8774	49.929
1	163	25.979	3.28377	65.3314	53.2032
1	164	23.8645	2.8251	49.5175	48.8234
1	165	25.271	2.97032	55.718	51.801
1	166	28.6763	4.20403	88.305	58.8253
1	167	29.0561	4.20819	91.2973	59.6422
1	168	30.2142	4.44808	98.6519	62.65
1	169	31.6526	5.3285	121.418	66.0096
1	170	27.0662	3.8882	76.85	55.7086
1	171	28.5903	2.75334	59.3985	58.133
1	172	21.0576	3.25116	45.7042	43.3813
1	173	19.3644	4.3917	55.2343	41.4283
1	174	22.709	2.68531	46.8947	46.4944
1	175	23.224	2.68323	44.7301	47.5431
1	176	30.7179	4.79755	107.613	63.2483
1	177	21.8805	3.45917	51.7666	44.9898
1	178	35.084	4.73008	122.076	71.7169
1	179	29.2554	4.12997	87.1267	59.8657
1	180	35.2195	5.73056	148.337	72.5711
1	181	23.0305	4.6718	71.015	48.3016
1	182	30.922	4.16641	90.2354	62.9813
1	183	30.6639	5.68923	122.419	65.0603
1	184	33.1236	5.19234	127.753	68.9001
1	185	26.5444	3.10681	59.6093	54.2854
1	186	27.0017	3.77783	76.9004	55.4054
1	187	41.8154	9.27388	276.03	87.7561
1	188	29.4851	5.35024	107.133	61.132
1	189	26.935	5.07903	96.1545	56.1051
1	190	35.0744	4.51718	115.923	71.4656
1	191	29.5723	5.25856	107.329	61.2455
1	192	31.4728	5.79467	129.531	65.3511
1	193	26.9602	5.04667	96.0097	56.1476
1	194	34.9758	4.48922	115.985	71.2875
1	195	26.1125	3.3879	64.0466	53.5656
1	196	31.7668	5.06116	117.098	65.3119
1	197	26.5493	3.89652	78.4459	54.596
1	198	27.7048	5.96462	114.769	58.169
1	199	26.3601	3.7405	70.2403	53.9742
1	200	19.4142	3.21282	41.019	39.9244
1	201	25.8309	3.38828	64.7769	53.0777
1	202	26.1547	5.38869	96.53	54.7458
1	203	21.2169	3.43231	50.5628	43.7236
1	204	16.9831	2.48352	29.8927	35.0938
1	205	25.971	3.91714	76.8163	53.438
1	206	24.0276	3.64136	61.1635	49.27
1	207	21.4644	2.87189	43.1446	43.9858
1	208	22.0204	3.81149	60.0398	46.0172
1	209	28.1133	4.03891	79.4793	57.4138
1	210	20.4012	3.40252	45.7195	41.9279
1	211	25.4764	4.72904	83.2259	52.9803
1	212	26.6512	3.64773	74.6252	54.9111
1	213	23.459	4.2544	74.001	49.177
1	214	24.605	3.35526	61.3351	50.5414
1	215	26.3218	5.37903	95.8347	55.146
1	216	27.1712	5.71748	106.731	56.8939
1	217	31.3061	4.55376	103.406	64.3161
1	218	13.3097	3.56583	30.6556	29.0905
1	219	36.5444	5.43878	149.185	75.1429
1	220	27.9317	3.54025	75.2714	57.2637
1	221	36.6997	5.36369	145.662	75.2888
1	222	33.2599	5.10344	127.423	68.555
1	223	19.0312	2.80755	37.7256	39.2977
1	224	16.1695	2.7257	31.2087	33.7162
1	225	30.0879	5.86386	127.137	62.8293
1	226	42.2927	7.84914	250.459	87.7523
1	227	37.5343	4.99512	139.641	76.6745
1	228	24.8062	3.19435	59.4687	50.7769
1	229	28.7952	4.63076	91.859	59.5871
1	230	15.9106	3.37271	32.4898	33.6365
1	231	22.8506	3.05388	52.4802	47.0825
1	232	22.0548	3.14094	50.8736	45.3665
1	233	24.1367	3.77554	65.9882	49.6714
1	234	22.1292	3.24815	51.1981	45.5656
1	235	29.1143	4.65884	98.5491	60.1194
1	236	27.1243	3.49789	69.8435	55.6878
1	237	27.6619	4.24013	84.9089	56.8599
1	238	28.6175	4.56531	94.3677	59.0433
1	239	24.8175	3.00644	56.4922	50.851
1	240	34.38	6.14221	156.593	71.3166
1	241	33.8756	5.38879	135.773	69.7605
1	242	32.8866	5.6185	137.479	68.0349
1	243	31.4809	5.21982	121.449	65.5956
1	244	32.7534	4.16581	102.143	66.9106
1	245	31.3108	5.0915	114.899	64.4489
1	246	32.209	4.02683	95.9919	66.0601
1	247	20.4313	3.32383	51.5421	42.9027
1	248	28.1637	5.57668	109.053	59.1037
1	249	20.7769	2.9153	44.3733	42.7897
1	250	21.1724	3.10546	42.5728	43.5624
1	251	37.1455	6.78845	190.291	77.1059
1	252	32.2652	3.84863	92.9121	65.7389
1	253	36.5017	4.94331	132.173	74.4907
1	254	20.9969	2.61152	39.0078	42.8433
2	001	40.3735	6.14158	180.475	82.8977
2	002	41.6967	7.59903	238.619	86.8068
2	003	22.9078	4.44792	70.0226	47.8075
2	004	24.2009	5.41916	94.2603	51.4681
2	005	38.6918	5.12066	146.406	78.8962
2	006	26.2612	5.65667	107.116	56.9251
2	007	31.4081	6.58162	146.136	65.8287
2	008	29.2872	3.98708	85.1097	59.9154
2	009	35.2872	6.73986	161.467	73.0857
2	010	38.3007	5.33708	140.036	77.9829
2	011	39.386	6.0008	163.772	80.5682
2	012	32.6248	5.09775	111.624	67.2944
2	013	40.8296	6.10604	169.424	83.3968
2	014	40.5709	6.30754	182.601	83.3043
2	015	38.9277	4.80053	133.746	79.1896
2	016	28.0951	5.57957	111.533	58.6564
2	017	34.0319	7.03484	170.939	71.402
2	018	28.0347	4.27364	93.3196	58.0405
2	019	37.6414	7.00021	187.83	77.8377
2	020	40.1279	5.4708	153.105	81.7345
2	021	39.1984	5.3457	147.438	80.6859
2	022	32.252	6.54505	151.025	68.6411
2	023	41.7537	6.28359	198.406	85.9354
2	024	33.3167	5.74829	136.971	68.6805
2	025	31.3719	4.30562	103.459	64.6679
2	026	37.3119	7.10456	186.368	78.4528
2	027	27.1906	4.04856	70.2754	55.6748
2	028	40.1655	5.62391	161.638	81.9747
2	029	37.029	5.49574	134.774	75.518
2	030	28.5492	4.23589	83.115	58.3748
2	031	26.7125	3.98448	66.5164	55.4016
2	032	47.4775	6.92778	243.074	97.8766
2	033	48.4119	6.82159	241.796	98.8309
2	034	47.2213	8.06113	268.838	97.0868
2	035	50.6166	8.27012	304.067	103.682
2	036	36.3344	5.50939	135.987	74.2912
2	037	41.5968	7.59312	233.915	86.486
2	038	50.4179	8.39726	314.087	103.503
2	039	48.5523	7.8974	294.725	100.14
2	040	39.7004	5.57572	156.576	81.0446
2	041	31.3081	5.04778	104.359	64.2057
2	042	36.6968	6.53571	171.242	75.9816
2	043	31.4801	5.64647	124.847	65.2681
2	044	31.0599	5.60065	125.648	64.5611
2	045	39.1072	5.3664	152.827	79.8613
2	046	38.0273	6.05174	166.043	78.3197
2	047	43.6328	6.37521	205.245	89.2777
2	048	44.171	5.57566	180.709	89.9243
2	049	43.1772	6.85623	210.206	88.5696
2	050	51.2231	7.72856	300.888	105.329
2	051	50.9691	7.69213	280.536	104.137
2	052	45.2448	5.95089	188.813	92.0627
2	053	46.3739	8.46055	264.072	95.6545
2	054	50.5735	8.71116	334.12	104.315
2	055	50.3135	8.55415	329.874	104.063
2	056	50.8708	9.24865	340.723	105.018
2	057	47.6807	6.29816	218.649	97.1586
2	058	50.6869	9.05166	344.926	104.79
2	059	41.471	6.51185	191.077	85.3719
2	060	50.6623	7.5923	287.413	103.927
2	061	47.7562	6.59323	230.697	97.4591
2	062	41.2436	5.88233	171.807	84.2023
2	063	35.419	5.35995	127.719	72.4756
2	064	51.332	6.92829	268.527	104.913
2	065	37.7973	5.56239	151.608	77.4006
2	066	51.2617	8.99591	346.732	105.851
2	067	50.9299	7.91262	317.207	105.225
2	068	46.5555	5.92101	206.115	95.0018
2	069	39.5234	5.75117	162.513	80.703
2	070	46.2399	5.55245	192.604	93.9263
2	071	49.2986	7.10158	262.342	100.957
2	072	31.414	5.14225	116.199	64.8059
2	073	36.5248	5.85814	152.965	75.1554
2	074	33.2176	4.53085	100.889	67.8235
2	075	39.4607	4.9634	140.205	80.3003
2	076	43.2782	5.20431	161.192	87.8738
2	077	49.7371	7.26164	273.472	101.844
2	078	50.9201	7.55157	275.898	104.139
2	079	50.9977	7.76826	284.58	104.526
2	080	42.27	6.00528	176.024	86.1905
2	081	40.1229	7.58796	217.406	82.8907
2	082	43.5936	8.33892	265.185	90.3639
2	083	44.6035	6.47895	202.73	91.0833
2	084	52.0681	8.44118	344.576	107.275
2	085	42.4759	6.39213	205.25	87.2126
2	086	51.9534	7.98583	302.353	106.191
2	087	51.992	7.47534	279.49	105.837
2	088	32.415	4.80957	103.785	66.2948
2	089	48.4878	6.91161	245.305	98.9813
2	090	35.6078	5.61227	138.501	73.0309
2	091	47.0452	7.93437	267.995	98.4568
2	092	48.6978	6.92647	238.522	99.3307
2	093	51.1214	8.80346	323.329	105.291
2	094	49.8878	9.77944	337.505	103.244
2	095	34.839	5.80944	136.929	71.5152
2	096	49.1381	6.65295	242.216	100.14
2	097	49.6476	8.88793	316.158	102.254
2	098	47.4419	6.95158	232.877	96.7477
2	099	43.1022	5.61943	176.312	87.8104
2	100	32.0485	4.90721	106.528	65.8332
2	101	46.6012	5.96083	200.456	94.7253
2	102	45.2152	6.47617	202.385	92.1834
2	103	50.4528	7.24231	266.293	103.05
2	104	45.4658	6.85119	235.016	93.327
2	105	26.1417	4.25749	76.6024	53.8132
2	106	49.7445	7.49441	262.18	101.467
2	107	49.0518	7.16315	244.338	99.9292
2	108	50.4694	7.2118	253.022	102.763
2	109	35.5684	5.43418	121.687	72.7548
2	110	50.5376	8.33057	298.336	103.679
2	111	51.4477	7.49715	274.486	105.037
2	112	33.8084	6.0991	140.491	69.8282
2	113	36.1613	4.66318	115.864	73.6155
2	114	45.8599	6.26555	214.47	93.7076
2	115	43.6086	7.90843	239.578	89.9124
2	116	52.0679	7.52388	300.36	106.789
2	117	47.6624	6.42862	217.852	97.0081
2	118	36.9298	5.72113	151.513	75.6616
2	119	40.558	6.18463	180.762	83.1857
2	120	44.6969	6.89891	212.752	91.3639
2	121	43.2225	6.53292	184.084	88.1954
2	122	37.0163	6.63436	184.724	76.819
2	123	38.8536	5.83553	155.871	79.3402
2	124	35.3948	6.91717	172.305	73.4568
2	125	35.3138	5.49578	130.065	72.284
2	126	40.8299	7.49736	231.641	84.785
2	127	41.4936	6.43682	193.587	85.0603
2	128	49.0364	7.47785	274.892	100.739
2	129	46.1049	6.12546	196.093	94.0027
2	130	32.9381	4.94035	109.978	67.2603
2	131	41.6231	7.43734	217.972	86.3386
2	132	21.0687	4.74477	63.7641	44.3045
2	133	28.1767	3.59356	75.1561	57.6379
2	134	43.3871	6.97003	239.261	89.7588
2	135	36.3483	7.7016	196.576	76.008
2	136	43.57	6.35971	209.409	89.3769
2	137	35.6067	4.55204	119.087	72.6784
2	138	41.2429	6.05852	166.227	84.1521
2	139	44.271	6.11487	198.273	90.6665
2	140	35.7944	5.98043	165.078	74.2015
2	141	36.2043	5.3283	130.699	74.1167
2	142	43.5097	9.31581	306.77	91.4848
2	143	48.8409	6.99053	226.913	99.3598
2	144	43.0313	7.08189	205.47	88.1459
2	145	48.8846	7.42328	264.735	100.122
2	146	29.6635	5.87615	125.019	61.851
2	147	38.4932	5.17307	135.048	78.4945
2	148	40.291	6.25713	184.304	82.7613
2	149	48.7225	7.41533	260.737	99.5987
2	150	35.1991	5.13771	132.419	72.0648
2	151	38.3206	6.19705	173.905	78.7707
2	152	35.9036	4.98398	126.718	73.2868
2	153	44.4936	8.30719	284.579	92.727
2	154	41.5257	5.11264	153.123	84.3467
2	155	43.2331	6.145	188.878	88.1392
2	156	49.1625	8.76605	306.564	101.269
2	157	38.8011	6.14448	186.256	80.0451
2	158	39.2452	5.71889	171.415	81.3002
2	159	41.1292	5.47307	172.665	84.5578
2	160	43.5402	8.55739	278.477	90.9281
2	161	37.2283	6.93239	177.929	77.0297
2	162	45.0205	8.5241	275.545	93.4437
2	163	44.8671	7.16994	237.156	92.3381
2	164	38.7247	5.90111	163.891	79.3093
2	165	48.4201	8.30354	285.368	99.6256
2	166	46.9572	6.62607	225.738	96.0492
2	167	41.7687	7.09797	218.875	86.0956
2	168	40.6415	7.31283	216.392	83.9228
2	169	37.951	7.53182	205.816	79.0278
2	170	38.215	6.91625	193.535	79.1375
2	171	43.8479	9.33234	282.947	91.3316
2	172	50.2262	7.38844	267.101	102.74
2	173	45.4527	6.76718	205.628	92.7434
2	174	43.6704	7.91265	246.712	90.2453
2	175	35.8529	6.7061	175.691	74.3234
2	176	51.0098	7.63354	271.357	104.153
2	177	44.4115	7.40668	242.247	91.518
2	178	47.8206	8.10833	277.628	98.4204
2	179	46.0363	7.86722	270.323	95.0684
2	180	40.0427	7.97433	229.949	83.2319
2	181	47.6518	6.88999	239.17	97.3926
2	182	50.1339	6.49557	231.621	101.996
2	183	43.0555	6.88109	215.107	88.7468
2	184	43.7143	6.18663	194.762	89.3459
2	185	35.6855	5.91203	145.103	73.3111
2	186	35.1696	5.39882	135.52	72.0024
2	187	49.5398	9.31075	323.822	102.499
2	188	31.0549	4.56079	94.1055	63.349
2	189	47.7102	7.09445	245.401	97.7287
2	190	38.2823	7.9506	213.81	80.0385
2	191	32.2932	7.05993	170.607	68.0433
2	192	48.472	9.68415	333.093	100.869
2	193	48.439	8.68817	309.315	100.116
2	194	46.9903	7.24932	251.122	96.6826
2	195	49.7548	7.6071	258.58	101.479
2	196	47.0384	6.17183	210.006	95.7237
2	197	38.5632	4.966	132.978	78.3888
2	198	37.7596	6.80253	186.075	78.1055
2	199	34.9411	5.87562	151.507	72.3384
2	200	48.2316	6.99721	238.212	98.5358
2	201	39.156	5.82915	171.197	80.4054
2	202	39.1233	5.74927	152.656	79.8349
2	203	46.7991	6.66902	218.821	95.5576
2	204	49.8113	7.60578	283.284	102.107
2	205	50.8596	7.06208	267.485	103.883
2	206	33.5575	4.37587	99.3656	68.3011
2	207	33.3698	5.08696	107.568	68.1502
2	208	35.0161	6.95139	176.159	73.2727
2	209	46.0523	6.63503	224.416	94.2156
2	210	25.7607	5.81518	103.899	54.1453
2	211	42.5558	5.64462	166.975	86.5487
2	212	38.0096	7.41609	197.498	79.616
2	213	50.5481	8.81683	330.329	104.189
2	214	42.5413	7.99394	247.628	88.2009
2	215	39.0432	7.44367	213.831	81.002
2	216	48.9722	7.79718	282.778	100.811
2	217	49.4719	8.47344	304.523	102.013
2	218	47.5537	8.57446	309.444	98.801
2	219	42.4899	8.3837	251.55	88.5988
2	220	47.7695	8.61401	296.386	98.7816
2	221	48.8446	7.08844	245.486	99.7929
2	222	47.9003	6.73306	243.201	98.3161
2	223	49.8248	8.51394	304.833	102.466
2	224	38.6835	7.4131	213.63	80.6723
2	225	40.6833	8.13178	248.155	85.1075
2	226	48.7463	7.71145	281.649	100.315
2	227	48.4828	7.00863	241.593	98.9826
2	228	38.1191	8.26814	224.401	79.9309
2	229	50.3922	7.14333	260.482	102.758
2	230	50.2492	8.79052	328.518	103.861
2	231	50.4904	7.11757	258.048	103.181
2	232	50.9465	8.78345	315.016	104.764
2	233	49.8429	8.48141	312.032	102.999
2	234	47.5119	6.75604	219.498	96.6833
2	235	39.6268	5.86439	172.476	81.2392
2	236	50.2883	8.66003	311.031	103.691
2	237	43.1489	6.94658	215.049	88.666
2	238	44.1479	8.33836	263.483	91.4167
2	239	48.3576	6.51156	229.037	98.5888
2	240	35.2981	6.45884	167.447	73.3183
2	241	35.9827	4.22192	102.302	73.0101
2	242	40.1888	6.55568	191.864	82.6524
2	243	41.2882	5.76479	179.538	84.4315
2	244	42.556	6.11679	199.557	87.3817
2	245	42.0663	6.30882	201.41	86.6584
2	246	42.8903	6.43899	189.461	87.9601
2	247	34.0868	6.16593	156.983	70.7215
2	248	44.6428	6.02743	209.358	91.7143
2	249	45.1472	6.11342	197.304	91.9446
2	250	46.6786	7.21343	245.569	95.6344
2	251	45.7372	5.83477	195.34	93.2132

## Sheet: Table S3
Table S3. Shoot height and total dry mass for the 242 shoots of the two bamboo species
Species	Shoot	Height1	Height2	TLM
1	1	235.7	112.3	28.22
1	2	186.7	116.6	5.64
1	3	198.3	133.7	19.09
1	4	110.2	44.3	10.69
1	5	184.9	54.8	19.11
1	6	147.6	99.8	16.74
1	7	199.1	98.9	43.52
1	8	173.4	92.2	13.74
1	9	210.5	59.6	13.89
1	10	184.4	130	14.87
1	11	192.5	31.2	16.89
1	12	160.5	109.6	29.34
1	13	127.7	85.6	14.6
1	14	202	53.8	12.1
1	15	156.1	83.2	23.67
1	16	169.2	69.7	15.62
1	17	237.7	120.2	7.28
1	18	202.2	131.2	16.26
1	19	107.6	60.5	11.93
1	20	163.5	126.3	11.26
1	21	158.4	18.7	8.16
1	22	130	36.4	13.72
1	23	164.6	94.8	22.81
1	24	168.5	76.1	9.69
1	25	125.1	96.2	6.17
1	26	138.9	73.6	11.4
1	27	168.5	56.4	33.7
1	28	139.2	47.8	8.52
1	29	169.5	47.6	7.04
1	30	207.5	94.6	20.89
1	31	169.5	84.1	16.78
1	32	122.3	91.6	4.73
1	33	188.5	51.2	6.88
1	34	185.3	149.2	5.28
1	35	149	79.5	7.13
1	36	236.4	81.6	5.97
1	37	199.5	124.6	16.73
1	38	161.8	128.3	4.4
1	39	223.8	84.1	17.76
1	40	219.5	152.5	17.8
1	41	207.2	135.4	23.97
1	42	235	130.1	28.75
1	43	195.5	82	34.72
1	44	197	27.3	21.8
1	45	165	45	4.53
1	46	209	38.4	22.54
1	47	254	87	18.63
1	48	207	135	27.74
1	49	195	125.5	16.19
1	50	142.7	46.5	17.49
1	51	174.5	119.7	9.32
1	52	135	35	28.79
1	53	239.5	55	22.87
1	54	193	125	21.33
1	55	180.5	66	24.08
1	56	153	52	37.92
1	57	159	71	36.62
1	58	170	79	7.07
1	59	186.4	101	13.36
1	60	101.5	26	17.76
1	61	159.5	11	21.76
1	62	165.5	116	8.98
1	63	237	45	11.23
1	64	162.2	36.5	12.16
1	65	159.4	60	17.95
1	66	161.5	123	8.47
1	67	260.5	21	12.57
1	68	199.4	101	17.18
1	69	112	32	6.32
1	70	92	40	7.08
1	71	157.5	62	27.99
1	72	200	151	22.46
1	73	242	93	8.39
1	74	192	97	5.91
1	75	201	84	36.74
1	76	246	31	4.09
1	77	250	107	21.51
1	78	190	136	19.8
1	79	215	48	18.7
1	80	167.9	64	15.82
1	81	253.2	114.9	25.18
1	82	137	121.7	5.25
1	83	145.8	96.9	18.24
1	84	176	57.5	27.21
1	85	126.3	63.6	17.93
1	86	151.9	29.8	14.89
1	87	191.5	85	18.87
1	88	186.6	59.1	19.8
1	89	160	74.1	18.37
1	90	160.3	150.2	1.86
1	91	126.7	17.3	16.17
1	92	155.5	87	13.08
1	93	179.3	75.1	10.55
1	94	121.2	48.4	20.9
1	95	150.2	94.7	6.61
1	96	135.8	43.7	19.15
1	97	257.2	112	13.3
1	98	219.7	140.6	30.06
1	99	172.5	76.8	23.48
1	100	121	32.5	21.03
1	101	131.5	57	5.56
1	102	153	78.1	14.3
1	103	118.2	76.4	7.02
1	104	164.8	87.5	18.23
1	105	243	138.1	8.56
1	106	225.7	47	29.63
1	107	175.6	84.8	13.84
1	108	162	100.4	11.08
1	109	227.4	143.7	29.65
1	110	260.5	94.2	15.62
1	111	254.6	53.5	12.5
1	112	239.4	178.5	12.21
1	113	114	75	10.8
1	114	135.5	65.8	13.22
1	115	140	44.1	16.39
1	116	172.2	118	26.3
1	117	150.5	52.4	23.17
1	118	100	24	22.68
1	119	177.4	83.7	24.28
1	120	178.2	99.9	20.65
1	121	161.3	80.7	13.72
1	122	162.3	57.3	29.09
2	1	238.1	158	13.84
2	2	210	85.5	49.62
2	3	182.9	129	21.68
2	4	174.1	89.4	21.35
2	5	179.5	87.4	16.15
2	6	326.1	226.8	16.45
2	7	280.6	222.3	31.32
2	8	186.4	120.5	15.44
2	9	322	249.1	21.62
2	10	229.7	117.2	9.73
2	11	197.4	86.8	14.55
2	12	349.6	249.7	19.48
2	13	235.3	141.4	35.11
2	14	281.6	183.1	35.4
2	15	250	134.3	34.07
2	16	262.9	169.2	32.18
2	17	288.4	199.8	54.17
2	18	239.5	152.4	15.16
2	19	312.9	208.2	39.37
2	20	202.9	141.3	18.21
2	21	270.2	178.9	16.98
2	22	205.3	90.6	33.34
2	23	220.4	144.1	24.96
2	24	241.4	183.2	11.71
2	25	232.1	154.8	33.04
2	26	232.5	153.1	14.18
2	27	243.3	160.2	19.84
2	28	235.4	169.3	15.11
2	29	168.7	131	13.71
2	30	225.1	133.6	21.21
2	31	244.3	149.2	43.15
2	32	195	122.9	13.45
2	33	241.5	123.6	48.74
2	34	264.4	194.2	25.36
2	35	176.2	75.1	22.81
2	36	209.7	149.2	46.64
2	37	203.9	86.2	35.36
2	38	188	94.5	16.58
2	39	155.2	78.4	5.07
2	40	267.5	134.9	12.86
2	41	208.6	113.1	7.56
2	42	271.1	152.8	26.69
2	43	302.3	190.5	18.31
2	44	295.4	181.8	27.8
2	45	261	147.9	23.87
2	46	283.9	126.3	19.9
2	47	290.2	205.9	16.62
2	48	228.1	96.8	33.92
2	49	237.8	152.4	18.76
2	50	194.2	157	3.91
2	51	229.5	137.2	16
2	52	209.1	113.5	17.34
2	53	203.2	114.1	4.39
2	54	177.1	98.8	7.81
2	55	206.9	101.2	15.56
2	56	314.2	191.5	2.32
2	57	204.9	100.9	25.95
2	58	197.1	102.8	11.33
2	59	187.8	141.8	12.92
2	60	179.6	96.3	17.23
2	61	203.5	104.3	15.11
2	62	166.1	69.9	24.75
2	63	184	85.6	4.77
2	64	188.4	84.2	16.21
2	65	217.1	131.4	50.62
2	66	200.9	94.3	19.71
2	67	227.5	116.6	12.41
2	68	189.9	95.5	14.44
2	69	214.8	102.7	8.06
2	70	167.5	120.3	10.4
2	71	161.4	102.5	8.61
2	72	226.6	113.9	27.25
2	73	176.5	62.1	23.27
2	74	255.1	133.5	49.32
2	75	193.2	60.9	10.38
2	76	137.2	57.8	13.25
2	77	295.4	186.9	22.92
2	78	201.1	148.4	11.07
2	79	232.9	118.8	16.45
2	80	87.1	36.6	3.29
2	81	186.9	72.5	27.78
2	82	197.2	100.8	29.57
2	83	298.5	197.9	26.38
2	84	239.6	169.5	19.14
2	85	235.8	188.7	5.14
2	86	237.2	213.1	33.56
2	87	195.9	97.9	16.78
2	88	179.6	104.7	13.52
2	89	195.8	80.9	13.21
2	90	184.1	112.9	14.31
2	91	202.1	141.6	13.21
2	92	132.9	78.5	2.1
2	93	216.4	100.5	19.67
2	94	173.4	71.9	16.06
2	95	191.5	74.1	17.98
2	96	187.4	65.8	19.03
2	97	243.8	112.9	15.36
2	98	325	238.6	13.49
2	99	230.9	120.5	19.62
2	100	206.6	80.8	23.84
2	101	209.4	71.2	51.35
2	102	320.8	227.5	27.45
2	103	334.9	150.1	16.52
2	104	237.2	147.6	42.29
2	105	347.9	206.8	32.95
2	106	193.9	110.9	15.23
2	107	211.4	64.9	49.48
2	108	181.8	29.3	30.38
2	109	213.2	122.3	32.26
2	110	192.9	101.6	41.16
2	111	215.8	103.4	20.35
2	112	174.2	97.3	17.95
2	113	153.4	23.8	24.58
2	114	153.1	91.6	11.56
2	115	229.8	103.6	26.31
2	116	174.2	94.8	18.98
2	117	305.8	224.7	16.73
2	118	157.8	91.2	19.72
2	119	241.9	95.8	44.38
2	120	192.1	95.4	12.05

## Sheet: Read Me
In Tables S1:
Species is the species code, where "1" represents Indocalamus decorus and "2" represents I. longiauritus.
Shoot is the shoot code for each species.
Length is the leaf length (cm).
Width is the leaf width (cm).
In Tables S2:
Species is the species code, where "1" represents Indocalamus decorus and "2" represents I. longiauritus.
Leaf is the leaf code for each species.
Length is the leaf length (cm).
Width is the leaf width (cm).
Area is the leaf area (cm2).
Perimeter is the leaf perimeter (cm).
In Tables S3:
Species is the species code, where "1" represents Indocalamus decorus and "2" represents I. longiauritus.
Shoot is the shoot code for each species.
Height1 is the above-ground height of each shoot (cm).
Height2 is the above-ground height under the lowest branch of each shoot (cm).
TLM is the total leaf dry mass of each shoot (g).
